# Supplementary material for: Dissecting the genetic features and evolution of Staphylococcus aureus sequence type 88: a global perspective
Source: mSystems. 2024 Nov 12;9(12):e01142-24. doi: 10.1128/msystems.01142-24 (PMC11651095; doi:10.1128/msystems.01142-24)
Supplement: Table S1 — Information on 405 ST88 isolates. [file msystems.01142-24-s0007.xlsx]

## Sheet: Table S1
Table S1. Information of 405 ST88 isolates analyzed in this study.
Strain	GenBank/SRA accession	Year of isolation	Country	Province in China	Host	Class	SCCmec type	spa type	Clade
SR434	GCA_001986135.1	2015	China	Zhejiang	Human	MRSA	IVc (2B)	t2310	I
CFSA15SA140	GCA_021475325.1	2015	China	Inner Mongolia	Animal food	MSSA	MSSA	t6497	I
CFSA15SA016	GCA_021477685.1	2015	China	Shaanxi	Animal food	MSSA	MSSA	t1376	I
CFSA14SA021	GCA_021478445.1	2014	China	Hunan	Animal food	MRSA	ΨSCCmecST88	ND	I
CLSA91	GCA_021479365.1	2015	China	Shanghai	Human	MSSA	MSSA	t16728	I
10A674	GCA_021577195.1	2010	China	Jiangxi	Animal food	MRSA	PF-SCC	t12440	I
18A40	GCA_021576105.1	2018	China	Guangdong	Animal food	MRSA	PF-SCC	t12440	I
10A611	GCA_021577215.1	2010	China	Jiangxi	Animal food	MRSA	ΨSCCmecST88	t2310	I
CFSA17SA020	GCA_021482625.1	2017	China	Jiangxi	Animal food	MRSA	ΨSCCmecST88	t12988	I
CFSA16SA056	GCA_021482985.1	2016	China	Jiangsu	Animal food	MRSA	IVc (2B)	ND	I
J112	GCA_024590175.1	2016	China	Jilin	Animal food	MSSA	MSSA	t8862	I
J072	GCA_024593135.1	2016	China	Jilin	Human	MSSA	MSSA	t2592	I
GDH9P12A	GCA_024916035.1	2019	China	Guangdong	Human	MSSA	MSSA	t1376	I
DFSA05	GCA_025210955.1	2019	China	Shanghai	Human	MSSA	MSSA	ND	I
16PC140	GCA_025245275.1	2016	China	Hubei	Animal food	MSSA	MSSA	t6497	I
JSSA22	GCA_025570005.1	2017	China	Shanghai	Human	MRSA	ΨSCCmecST88	t1764	I
JSSA23	GCA_025570015.1	2017	China	Shanghai	Human	MRSA	IVd (2B)	ND	I
JSSA21	GCA_025570025.1	2017	China	Shanghai	Human	MRSA	ΨSCCmecST88	ND	I
JSSA14	GCA_025570125.1	2017	China	Shanghai	Human	MRSA	IVc (2B)	t3622	I
JSSA07	GCA_025570285.1	2017	China	Shanghai	Human	MRSA	ΨSCCmecST88	ND	I
SAMZX16	GCA_025574185.1	2017	China	Shanghai	Human	MRSA	ΨSCCmecST88	ND	I
RIVM_M048450	GCA_027631925.1	2019	Netherlands	-	Human	MRSA	ΨSCCmecST88	t7637	I
TJ_107	GCA_028584525.1	2018	China	Tianjin	Human	MSSA	MSSA	t3155	I
TJ_065	GCA_028587125.1	2016	China	Tianjin	Human	MRSA	ΨSCCmecST88	t5351	I
YZU1268	GCA_028766785.1	2019	China	Jiangsu	Human	MRSA	IVc (2B)	t3622	I
YZU1251	GCA_028766885.1	2019	China	Jiangsu	Human	MRSA	IVc (2B)	t3622	I
YZU1261	GCA_028767225.1	2019	China	Jiangsu	Human	MRSA	IVc (2B)	ND	I
YZU1255	GCA_028767325.1	2019	China	Jiangsu	Human	MRSA	IVc (2B)	t3622	I
705533	GCA_030487985.1	2019	China	Hubei	Animal	MRSA	IVc (2B)	t3622	I
815284	GCA_030488865.1	2019	China	Hubei	Animal	MRSA	IVc (2B)	t3622	I
815683	GCA_030489145.1	2019	China	Hubei	Animal	MRSA	IVc (2B)	t5917	I
815250	GCA_030489175.1	2019	China	Hubei	Animal	MRSA	IVc (2B)	t3622	I
815548	GCA_030489285.1	2019	China	Hubei	Animal	MRSA	IVc (2B)	t3622	I
815341	GCA_030489295.1	2019	China	Hubei	Animal	MRSA	IVc (2B)	t3622	I
815217	GCA_030489365.1	2019	China	Hubei	Animal	MRSA	IVc (2B)	t3622	I
815178	GCA_030489415.1	2019	China	Hubei	Animal	MRSA	IVc (2B)	t3622	I
815007	GCA_030489485.1	2019	China	Hubei	Animal	MRSA	IVc (2B)	t3622	I
SA27-SX	GCA_030533725.1	2022	China	Shanxi	Human	MRSA	IVc (2B)	ND	I
16PC97	GCA_030646475.1	2016	China	Hubei	Animal food	MSSA	MSSA	t6497	I
3114	GCA_031932985.1	2011	China	Shaanxi	Animal food	MRSA	IVa (2B)	t2788	I
M4350	GCA_032032515.1	2015	Denmark	-	Human	MRSA	ΨSCCmecST88	ND	I
A104	GCA_033496555.1	2018	China	Guangxi	Human	MSSA	MSSA	t2592	I
B208	GCA_033649205.1	2014	China	Guangxi	Human	MSSA	MSSA	t8296	I
B79	GCA_033652005.1	2014	China	Guangxi	Human	MSSA	MSSA	t9790	I
B93	GCA_033652545.1	2014	China	Guangxi	Human	MSSA	MSSA	t2592	I
B395	GCA_033652645.1	2014	China	Guangxi	Human	MSSA	MSSA	t7707	I
B88	GCA_033653145.1	2014	China	Guangxi	Human	MSSA	MSSA	t9279	I
B98	GCA_033653165.1	2014	China	Guangxi	Human	MSSA	MSSA	t8296	I
SA75_Dt	GCA_036311845.1	2021	China	Zhejiang	Human	MSSA	MSSA	t1376	I
SKLX107589	This study	2019	China	Anhui	Human	MSSA	MSSA	t3155	I
SKLX107690	This study	2019	China	Anhui	Human	MSSA	MSSA	t2592	I
SKLX108268	This study	2019	China	Jiangxi	Human	MSSA	MSSA	t1376	I
SKLX109505	This study	2019	China	Shandong	Human	MSSA	MSSA	ND	I
SKLX110362	This study	2019	China	Fujian	Human	MRSA	ΨSCCmecST88	t6294	I
SKLX115137	This study	2019	China	Jiangxi	Human	MRSA	V (5C2&5)	t17477	I
SKLX115166	This study	2019	China	Jiangxi	Human	MSSA	MSSA	t1376	I
SKLX115355	This study	2019	China	Fujian	Human	MSSA	MSSA	t8296	I
SKLX16401	This study	2014	China	Zhejiang	Human	MRSA	PF-SCC	t7637	I
SKLX37050	This study	2016	China	Zhejiang	Human	MSSA	MSSA	t2592	I
SKLX50445	This study	2014	China	Jiangsu	Human	MRSA	IVa (2B)	t3622	I
SKLX50714	This study	2014	China	Anhui	Human	MRSA	IVc (2B)	t2310	I
SKLX50832	This study	2014	China	Anhui	Human	MRSA	ΨSCCmecST88	t7637	I
SKLX51800	This study	2014	China	Fujian	Human	MRSA	ΨSCCmecST88	t10793	I
SKLX52179	This study	2014	China	Anhui	Human	MRSA	ΨSCCmecST88	ND	I
SKLX57701	This study	2016	China	Fujian	Human	MRSA	PF-SCC	t12147	I
SKLX58368	This study	2016	China	Anhui	Human	MRSA	IVc (2B)	t2310	I
SKLX58663	This study	2016	China	Fujian	Human	MRSA	IVc (2B)	ND	I
SKLX59891	This study	2016	China	Anhui	Human	MRSA	IVc (2B)	t2310	I
SKLX61321	This study	2017	China	Anhui	Human	MRSA	ΨSCCmecST88	t7637	I
SKLX61370	This study	2017	China	Anhui	Human	MRSA	IVc (2B)	t2310	I
SKLX61826	This study	2017	China	Zhejiang	Human	MRSA	IVc (2B)	t2310	I
SKLX61912	This study	2017	China	Jiangsu	Human	MRSA	IVc (2B)	t7480	I
SKLX63041	This study	2018	China	Anhui	Human	MRSA	ΨSCCmecST88	t14340	I
SKLX63045	This study	2018	China	Anhui	Human	MRSA	ΨSCCmecST88	t14340	I
SKLX63329	This study	2018	China	Anhui	Human	MRSA	ΨSCCmecST88	t14340	I
SKLX63476	This study	2018	China	Anhui	Human	MSSA	MSSA	ND	I
SKLX63504	This study	2018	China	Zhejiang	Human	MSSA	MSSA	ND	I
SKLX68686	This study	2017	China	Zhejiang	Human	MSSA	MSSA	t2310	I
SKLX74659	This study	2018	China	Zhejiang	Human	MRSA	IVc (2B)	t15074	I
SKLX81101	This study	2018	China	Jiangxi	Human	MRSA	ΨSCCmecST88	t7637	I
SKLX88631	This study	2019	China	Fujian	Human	MSSA	MSSA	t1376	I
SKLX88955	This study	2019	China	Hunan	Human	MRSA	IVc (2B)	t2310	I
SKLX89387	This study	2019	China	Jiangsu	Human	MSSA	MSSA	t1376	I
SKLX91455	This study	2019	China	Anhui	Human	MRSA	IVc (2B)	t2310	I
SKLX91456	This study	2019	China	Anhui	Human	MRSA	ΨSCCmecST88	ND	I
SKLX91461	This study	2019	China	Anhui	Human	MRSA	ΨSCCmecST88	ND	I
SKLX94721	This study	2019	China	Shandong	Human	MSSA	MSSA	t13739	I
SKLX94724	This study	2019	China	Shandong	Human	MSSA	MSSA	t13739	I
SKLX97564	This study	2019	China	Anhui	Human	MRSA	ΨSCCmecST88	ND	I
SKLX98172	This study	2019	China	Zhejiang	Human	MRSA	IVc (2B)	t2310	I
SKLX120267	This study	2020	China	Anhui	Human	MRSA	IVa (2B)	t186	I
SKLX120704	This study	2020	China	Anhui	Human	MRSA	ΨSCCmecST88	t12147	I
SKLX123887	This study	2020	China	Zhejiang	Human	MRSA	IVc (2B)	t10450	I
SKLX125907	This study	2020	China	Jiangxi	Human	MRSA	ΨSCCmecST88	t7637	I
SKLX127262	This study	2020	China	Zhejiang	Human	MRSA	ΨSCCmecST88	t7637	I
SKLX127743	This study	2020	China	Zhejiang	Human	MRSA	ΨSCCmecST88	t7637	I
SKLX133570	This study	2020	China	Zhejiang	Human	MRSA	ΨSCCmecST88	t5351	I
SKLX134590	This study	2020	China	Zhejiang	Human	MRSA	ΨSCCmecST88	t7637	I
SKLX134988	This study	2020	China	Anhui	Human	MRSA	ΨSCCmecST88	ND	I
SKLX4651	This study	2012	China	Zhejiang	Human	MRSA	IVc (2B)	t2310	I
SKLX16426	This study	2014	China	Zhejiang	Human	MRSA	IVc (2B)	t2310	I
SKLX16806	This study	2014	China	Zhejiang	Human	MRSA	IVc (2B)	t2310	I
SKLX17052	This study	2014	China	Zhejiang	Human	MRSA	IVc (2B)	t2310	I
SKLX17512	This study	2014	China	Zhejiang	Human	MRSA	IVc (2B)	t2310	I
SKLX17879	This study	2014	China	Zhejiang	Human	MRSA	IVc (2B)	t14777	I
SKLX18477	This study	2014	China	Zhejiang	Human	MRSA	IVc (2B)	t2310	I
SKLX30347	This study	2015	China	Zhejiang	Human	MRSA	IVc (2B)	ND	I
SKLX30790	This study	2015	China	Zhejiang	Human	MRSA	IVc (2B)	t3622	I
SKLX34384	This study	2015	China	Zhejiang	Human	MRSA	ΨSCCmecST88	t17643	I
SKLX34991	This study	2015	China	Zhejiang	Human	MRSA	IVc (2B)	t2310	I
SKLX37319	This study	2016	China	Zhejiang	Human	MRSA	IVc (2B)	t2592	I
SKLX39462	This study	2016	China	Zhejiang	Human	MRSA	ΨSCCmecST88	t14340	I
SKLX40173	This study	2016	China	Zhejiang	Human	MRSA	ΨSCCmecST88	t14777	I
SKLX40266	This study	2016	China	Zhejiang	Human	MRSA	ΨSCCmecST88	t14777	I
SKLX113471	This study	2020	China	Zhejiang	Human	MSSA	MSSA	t3622	I
SKLX119838	This study	2020	China	Shandong	Human	MSSA	MSSA	t1376	I
SKLX120151	This study	2020	China	Shaanxi	Human	MSSA	MSSA	t1376	I
SKLX120174	This study	2020	China	Zhejiang	Human	MSSA	MSSA	t2592	I
SKLX121186	This study	2020	China	Hainan	Human	MSSA	MSSA	t20997	I
SKLX122172	This study	2020	China	Hubei	Human	MSSA	MSSA	t1376	I
SKLX125377	This study	2020	China	Jiangxi	Human	MSSA	MSSA	t1376	I
SKLX126052	This study	2020	China	Anhui	Human	MSSA	MSSA	t17095	I
SKLX127970	This study	2020	China	Shaanxi	Human	MSSA	MSSA	t8296	I
SKLX134813	This study	2020	China	Zhejiang	Human	MSSA	MSSA	t186	I
SKLX136039	This study	2020	China	Yunnan	Human	MSSA	MSSA	t1376	I
SKLX137287	This study	2020	China	Fujian	Human	MSSA	MSSA	t3622	I
SKLX139003	This study	2020	China	Fujian	Human	MSSA	MSSA	t1376	I
SKLX142364	This study	2020	China	Zhejiang	Human	MSSA	MSSA	t1376	I
SKLX144909	This study	2020	China	Zhejiang	Human	MSSA	MSSA	ND	I
SKLX46601	This study	2017	China	Zhejiang	Human	MSSA	MSSA	t2592	I
SKLX50192	This study	2014	China	Shandong	Human	MSSA	MSSA	t1376	I
SKLX50638	This study	2014	China	Anhui	Human	MSSA	MSSA	t16824	I
SKLX50713	This study	2014	China	Anhui	Human	MSSA	MSSA	t16824	I
SKLX51496	This study	2014	China	Anhui	Human	MSSA	MSSA	t3155	I
SKLX54205	This study	2015	China	Anhui	Human	MSSA	MSSA	t8296	I
SKLX54346	This study	2015	China	Xinjiang	Human	MSSA	MSSA	t2592	I
SKLX54347	This study	2015	China	Xinjiang	Human	MSSA	MSSA	t2592	I
SKLX55000	This study	2015	China	Xinjiang	Human	MSSA	MSSA	t2526	I
SKLX55001	This study	2015	China	Xinjiang	Human	MSSA	MSSA	t2526	I
SKLX55372	This study	2016	China	Anhui	Human	MSSA	MSSA	t1376	I
SKLX56294	This study	2016	China	Jiangsu	Human	MSSA	MSSA	t4333	I
SKLX56708	This study	2016	China	Anhui	Human	MSSA	MSSA	t21055	I
SKLX58068	This study	2016	China	Xinjiang	Human	MSSA	MSSA	t2526	I
SKLX58070	This study	2016	China	Xinjiang	Human	MSSA	MSSA	t2526	I
SKLX58071	This study	2016	China	Xinjiang	Human	MSSA	MSSA	t2526	I
SKLX58349	This study	2016	China	Anhui	Human	MSSA	MSSA	t3622	I
SKLX58489	This study	2016	China	Anhui	Human	MSSA	MSSA	t2592	I
SKLX58887	This study	2016	China	Anhui	Human	MSSA	MSSA	t21032	I
SKLX60481	This study	2017	China	Jiangsu	Human	MSSA	MSSA	t14340	I
SKLX62386	This study	2018	China	Henan	Human	MSSA	MSSA	t12988	I
SKLX62708	This study	2018	China	Anhui	Human	MSSA	MSSA	t12444	I
SKLX62958	This study	2018	China	Anhui	Human	MSSA	MSSA	t12444	I
SKLX62979	This study	2018	China	Yunnan	Human	MSSA	MSSA	t1376	I
SKLX62985	This study	2018	China	Yunnan	Human	MSSA	MSSA	t1376	I
SKLX63916	This study	2018	China	Anhui	Human	MSSA	MSSA	t21042	I
SKLX80978	This study	2018	China	Xinjiang	Human	MSSA	MSSA	t2526	I
SKLX80981	This study	2018	China	Xinjiang	Human	MSSA	MSSA	t13712	I
SKLX81050	This study	2018	China	Xinjiang	Human	MSSA	MSSA	t2526	I
SKLX81096	This study	2018	China	Xinjiang	Human	MSSA	MSSA	t5552	I
SKLX82831	This study	2018	China	Fujian	Human	MSSA	MSSA	t6497	I
SKLX1060	This study	2012	China	Yunnan	Human	MSSA	MSSA	t3622	I
SKLX1061	This study	2012	China	Yunnan	Human	MSSA	MSSA	t3622	I
SKLX1241	This study	2012	China	Yunnan	Human	MSSA	MSSA	t3622	I
SKLX1246	This study	2012	China	Yunnan	Human	MSSA	MSSA	t3622	I
SKLX1609	This study	2011	China	Hebei	Human	MSSA	MSSA	ND	I
SKLX1624	This study	2012	China	Hebei	Human	MSSA	MSSA	ND	I
SKLX1773	This study	2012	China	Hubei	Human	MSSA	MSSA	ND	I
SKLX2798	This study	2011	China	Inner Mongolia	Human	MSSA	MSSA	t1376	I
SKLX3341	This study	2012	China	Hebei	Human	MSSA	MSSA	t1376	I
SKLX4280	This study	2012	China	Shandong	Human	MSSA	MSSA	t2592	I
SKLX942	This study	2011	China	Yunnan	Human	MSSA	MSSA	t7656	I
HST-105	GCA_000564895.1	2011	Lebanon	-	Human	MRSA	IVa (2B)	t690	II
KE1774	GCA_014181495.1	2016	Germany	-	Human	MRSA	IVa (2B)	t690	II
D2845	GCA_014181775.1	2018	Germany	-	Human	MRSA	IVa (2B)	t690	II
LVP-7	GCA_015887435.1	2010	India	-	Human	MRSA	V (5C2)	ND	II
218AP	GCA_900097725.1	2014	Tanzania	-	Animal	MSSA	MSSA	t186	II
MRSA071T	GCA_900097765.1	2009	Tanzania	-	Human	MSSA	MSSA	ND	II
M3487	GCA_900251485.1	2014	Denmark	-	Human	MRSA	IVa (2B)	t690	II
2857	ERR1195996	2015	Germany	-	Unknown	MRSA	IVa (2B)	t5041	II
SRR3729392	SRR3729392	2012	United Kingdom	-	Human	MSSA	MSSA	t786	II
S_0464	ERR2072440	2012	United Kingdom	-	Human	MRSA	IVa (2B)	t186	II
BWH_186_S_aur	GCA_025538695.2	2022	USA	-	Human	MSSA	MSSA	t4333	II
EX7733	GCA_025770545.1	2019	India	-	Human	MRSA	IVa (2B)	ND	II
M6491	GCA_026428475.1	2018	Denmark	-	Human	MRSA	V (5C2)	t4333	II
M7351	GCA_026434655.1	2018	Denmark	-	Human	MRSA	V (5C2)	t7656	II
M7277	GCA_026436415.1	2018	Denmark	-	Human	MRSA	IVa (2B)	t2622	II
14-00680	GCA_026858975.1	2014	Germany	-	Human	MRSA	IVa (2B)	t690	II
N81	GCA_026876025.1	2009	United Kingdom	-	Human	MRSA	V (5C2)	t2526	II
M9029	GCA_026974475.1	2020	Denmark	-	Human	MRSA	IVa (2B)	t690	II
M9004	GCA_026989835.1	2020	Denmark	-	Human	MRSA	IVc (2B)	t2177	II
ND	GCA_026994935.1	2014	United Kingdom	-	Human	MRSA	IVa (2B)	t690	II
M7690	GCA_027079105.1	2019	Denmark	-	Human	MRSA	V (5C2&5)	t2526	II
SM_A249	GCA_027476575.1	2012	Thailand	-	Human	MSSA	MSSA	t2526	II
SM_A68	GCA_027478775.1	2005	Germany	-	Human	MSSA	MSSA	t690	II
RIVM_M084425	GCA_027634265.1	2020	Netherlands	-	Human	MRSA	IVa (2B)	ND	II
RIVM_M084492	GCA_027634295.1	2020	Netherlands	-	Human	MRSA	IVa (2B)	t1339	II
RIVM_M085918	GCA_027635925.1	2020	Netherlands	-	Human	MRSA	IVa (2B)	t1339	II
RIVM_M084734	GCA_027636325.1	2020	Netherlands	-	Human	MRSA	IVa (2B)	t690	II
RIVM_M084809	GCA_027640665.1	2020	Netherlands	-	Human	MRSA	IVa (2B)	t690	II
RIVM_M084812	GCA_027647705.1	2020	Netherlands	-	Human	MRSA	IVa (2B)	t690	II
RIVM_M085373	GCA_027652145.1	2020	Netherlands	-	Human	MRSA	IVa (2B)	t690	II
RIVM_M084756	GCA_027716185.1	2020	Netherlands	-	Human	MRSA	IVa (2B)	t5041	II
RIVM_M086190	GCA_027717365.1	2020	Netherlands	-	Human	MRSA	IVa (2B)	t690	II
RIVM_M088885	GCA_027755125.1	2021	Netherlands	-	Human	MRSA	IVa (2B)	t15188	II
RIVM_M087210	GCA_027764185.1	2020	Netherlands	-	Human	MRSA	IVa (2B)	t13839	II
RIVM_M089244	GCA_027766525.1	2021	Netherlands	-	Human	MRSA	V (5C2)	t4431	II
RIVM_M041396	GCA_027820935.1	2017	Netherlands	-	Human	MRSA	IVa (2B)	t690	II
M7405	GCA_027965045.1	2018	Denmark	-	Human	MRSA	IVa (2B)	t690	II
M19/0888	GCA_028395815.1	2019	Ireland	-	Human	MRSA	V (5C2)	t4667	II
FD01877185	GCA_028539635.1	2014	Malawi	-	Human	MSSA	MSSA	t186	II
ID00798	GCA_029948845.1	2006	Saudi Arabia	-	Human	MSSA	MSSA	t690	II
ID00764	GCA_029949325.1	2010	Saudi Arabia	-	Human	MRSA	IVa (2B)	t086	II
ID00735	GCA_029949715.1	2006	Saudi Arabia	-	Human	MRSA	IVa (2B)	t690	II
ID00653	GCA_029951045.1	2000	Saudi Arabia	-	Human	MRSA	IVa (2B)	t5772	II
ID00646	GCA_029951175.1	2004	Saudi Arabia	-	Human	MRSA	IVa (2B)	t729	II
ID00630	GCA_029951475.1	2011	Saudi Arabia	-	Human	MSSA	MSSA	t5772	II
ST20111304	GCA_032395205.1	2011	France	-	Human	MRSA	IVa (2B)	t5562	II
4-1-S-145	GCA_032843705.1	2019	France	-	Human	MRSA	IVa (2B)	t690	II
MAOUH526	GCA_032908425.1	2019	Denmark	-	Human	MSSA	MSSA	t786	II
D_C62	GCA_033167515.1	2022	Saudi Arabia	-	Human	MRSA	IVa (2B)	ND	II
D_C2	GCA_033169075.1	2022	Saudi Arabia	-	Human	MRSA	IVa (2B)	t690	II
D_C32	GCA_033170755.1	2022	Saudi Arabia	-	Human	MRSA	IVa (2B)	t2177	II
D_4	GCA_033183825.1	2021	Saudi Arabia	-	Animal	MSSA	MSSA	t1339	II
ND	GCA_033523995.1	2019	Switzerland	-	Human	MRSA	IVa (2B)	t690	II
ND	GCA_033525095.1	2022	Switzerland	-	Human	MRSA	IVa (2B)	t1816	II
ND	GCA_033558145.1	2017	Switzerland	-	Human	MRSA	IVa (2B)	t1339	II
ND	GCA_033568015.1	2014	Switzerland	-	Unknown	MRSA	IVa (2B)	t2649	II
PYP/17	GCA_035788875.1	2019	India	-	Animal	MRSA	V (5C2)	t2526	II
PYP/15	GCA_035788905.1	2019	India	-	Animal	MSSA	MSSA	t4333	II
Q141	GCA_036041925.1	2023	Saudi Arabia	-	Unknown	MRSA	IVa (2B)	t690	II
N132	GCA_036042235.1	2022	Saudi Arabia	-	Unknown	MRSA	IVa (2B)	t690	II
J551	GCA_037119095.1	2022	Saudi Arabia	-	Unknown	MRSA	IVa (2B)	t5041	II
J770	GCA_037119245.1	2022	Saudi Arabia	-	Unknown	MRSA	IVa (2B)	t690	II
JZ53	GCA_037119615.1	2022	Saudi Arabia	-	Unknown	MRSA	IVa (2B)	t7073	II
JZ30	GCA_037119925.1	2023	Saudi Arabia	-	Unknown	MRSA	IVa (2B)	t690	II
SKLX109324	This study	2019	China	Shandong	Human	MSSA	MSSA	ND	II
SKLX80737	This study	2018	China	Zhejiang	Human	MRSA	V (5C2)	t2526	II
UC54	GCA_002267135.1	2011	Colombia	-	Human	MRSA	IVa (2B)	t1814	III
UC330	GCA_002267295.1	2012	Colombia	-	Human	MRSA	IVc (2B)	ND	III
G1379	GCA_003813505.1	2015	Australia	-	Human	MSSA	MSSA	t13712	III
ER01776.3	GCA_008935375.1	2015	USA	-	Human	MRSA	IVa (2B)	t1814	III
MRSA726	GCA_009456765.1	2016	USA	-	Human	MSSA	MSSA	t8193	III
MRSA514	GCA_009457815.1	2016	USA	-	Human	MRSA	IVa (2B)	t1814	III
KE7845	GCA_014180935.1	2018	Germany	-	Human	MRSA	IVa (2B)	t18874	III
ER09113.3	GCA_014731735.1	2017	USA	-	Human	MRSA	IVa (2B)	t692	III
484	GCA_014836175.1	2011	USA	-	Human	MRSA	IVa (2B)	t692	III
IHMA12	GCA_017699395.1	2010	Kuwait	-	Human	MSSA	MSSA	t5562	III
AUS0325	GCA_900096745.1	2013	Australia	-	Human	MSSA	MSSA	t7321	III
3688STDY6125047	GCA_900125335.1	2015	Thailand	-	Human	MSSA	MSSA	t2421	III
3688STDY6124815	GCA_900125385.1	2015	Thailand	-	Human	MSSA	MSSA	t4013	III
3688STDY6124904	GCA_900126005.1	2015	Thailand	-	Human	MSSA	MSSA	t380	III
3688STDY6124913	GCA_900126085.1	2015	Thailand	-	Human	MSSA	MSSA	t3341	III
3688STDY6124920	GCA_900126135.1	2015	Thailand	-	Human	MSSA	MSSA	t14043	III
3688STDY6124972	GCA_900127655.1	2015	Thailand	-	Human	MSSA	MSSA	t3341	III
3688STDY6124993	GCA_900127695.1	2015	Thailand	-	Human	MSSA	MSSA	t4103	III
3688STDY6124928	GCA_900128055.1	2015	Thailand	-	Human	MSSA	MSSA	t3341	III
3688STDY6125102	GCA_900128285.1	2015	Thailand	-	Human	MSSA	MSSA	t3341	III
ERR554523	ERR554523	2009	USA	-	Human	MSSA	MSSA	t692	III
ERR109551	ERR109551	1998	United Kingdom	-	Human	MSSA	MSSA	t2649	III
SRR3731800	SRR3731800	2012	United Kingdom	-	Human	MSSA	MSSA	t11580	III
LL297	GCA_024360725.1	2008	Netherlands	-	Human	MSSA	MSSA	t4246	III
M6630	GCA_026430015.1	2018	Denmark	-	Human	MRSA	IVc (2B)	t1798	III
M7023	GCA_026435075.1	2018	Denmark	-	Human	MRSA	IVa (2B)	t4103	III
BWH_688_S_aur	GCA_026584445.2	2022	USA	-	Human	MSSA	MSSA	t186	III
COP2285	GCA_026652875.1	2008	Cambodia	-	Human	MSSA	MSSA	t2421	III
2012_241	GCA_026654395.1	2012	Cambodia	-	Human	MSSA	MSSA	t4682	III
2012_974	GCA_026655025.1	2012	Cambodia	-	Human	MSSA	MSSA	t2421	III
COP820	GCA_026657745.1	2008	Cambodia	-	Human	MSSA	MSSA	t3341	III
COP609	GCA_026665535.1	2008	Cambodia	-	Human	MSSA	MSSA	t3341	III
PC0035	GCA_026741875.1	2018	Australia	-	Human	MSSA	MSSA	t13712	III
PC0222	GCA_026743795.1	2018	Australia	-	Human	MSSA	MSSA	t448	III
88	GCA_026771635.1	2017	USA	-	Human	MSSA	MSSA	t8498	III
W7-I1-E1	GCA_026838295.1	2010	United Kingdom	-	Human	MSSA	MSSA	t4701	III
M9095	GCA_026996745.1	2020	Denmark	-	Human	MRSA	IVa (2B)	t692	III
BPH3639	GCA_027095675.1	2007	Australia	-	Human	MSSA	MSSA	ND	III
BPH3629	GCA_027099315.1	2008	Australia	-	Human	MSSA	MSSA	ND	III
BPH3516	GCA_027104455.1	2008	Australia	-	Human	MSSA	MSSA	t20626	III
BPH3429	GCA_027105915.1	2008	Australia	-	Human	MSSA	MSSA	ND	III
BPH3319	GCA_027108155.1	2007	Australia	-	Human	MSSA	MSSA	t186	III
BPH3304	GCA_027108905.1	2007	Australia	-	Human	MSSA	MSSA	t1245	III
BPH2871	GCA_027111615.1	2012	Australia	-	Human	MSSA	MSSA	t14043	III
BPH2921	GCA_027113795.1	2012	Australia	-	Human	MSSA	MSSA	t786	III
BPH2784	GCA_027114835.1	2011	Australia	-	Human	MSSA	MSSA	t11018	III
BPH3445	GCA_027172885.1	2008	Australia	-	Human	MSSA	MSSA	t1245	III
SM_O43	GCA_027477555.1	2005	Germany	-	Human	MSSA	MSSA	t4015	III
SM_A189	GCA_027489555.1	2010	Germany	-	Human	MSSA	MSSA	t3341	III
PS-186	GCA_027539985.1	2016	USA	-	Human	MSSA	MSSA	ND	III
STR1007-5-5-1	GCA_027599645.1	2014	Australia	-	Human	MSSA	MSSA	ND	III
STR1007-2-5-1	GCA_027607255.1	2013	Australia	-	Human	MSSA	MSSA	t6928	III
RIVM_M084944	GCA_027648145.1	2020	Netherlands	-	Human	MRSA	IVa (2B)	t1814	III
RIVM_M039012	GCA_027712825.1	2017	Netherlands	-	Human	MRSA	IVa (2B)	t692	III
RIVM_M039566	GCA_027713025.1	2017	Netherlands	-	Human	MRSA	IVa (2B)	t692	III
RIVM_M045033	GCA_027752305.1	2018	Netherlands	-	Human	MRSA	IVa (2B)	t692	III
RIVM_M087142	GCA_027762005.1	2020	Netherlands	-	Human	MRSA	IVa (2B)	t4103	III
RIVM_M040851	GCA_027799195.1	2017	Netherlands	-	Human	MRSA	IVa (2B)	t4103	III
7-2016-U	GCA_028012145.1	2016	Australia	-	Human	MSSA	MSSA	ND	III
MAGIC.5.535.G	GCA_028213375.1	2019	USA	-	Human	MSSA	MSSA	ND	III
Sa8230	GCA_028451495.1	2013	Chile	-	Human	MRSA	IVa (2B)	t692	III
SCHI0069.S.28	GCA_028664915.1	2013	Australia	-	Human	MSSA	MSSA	t6928	III
CI2670	GCA_029725115.1	2020	Switzerland	-	Human	MSSA	MSSA	t19435	III
UNC_SA56	GCA_030758815.1	2020	USA	-	Human	MRSA	IVa (2B)	t692	III
ND	GCA_031253425.1	2021	United Kingdom	-	Human	MRSA	IVc (2B)	t380	III
AUSMDU00027591	GCA_032109085.1	2016	Australia	-	Human	MRSA	IVb (2B)	t7321	III
MAOUH551	GCA_032907965.1	2019	Denmark	-	Human	MSSA	MSSA	t12407	III
ND	GCA_033518815.1	2017	Switzerland	-	Human	MRSA	IVa (2B)	t4103	III
MRSA11395	GCA_033915585.1	2022	USA	-	Human	MRSA	IVa (2B)	t2253	III
S-190725-00097	GCA_034671385.1	2019	USA	-	Human	MRSA	IVa (2B)	t692	III
SKLX86304	This study	2018	China	Hubei	Human	MSSA	MSSA	t14043	III
SKLX120657	This study	2020	China	Fujian	Human	MSSA	MSSA	t3341	III
SKLX147642	This study	2020	China	Zhejiang	Human	MSSA	MSSA	t14043	III
SKLX79434	This study	2018	China	Zhejiang	Human	MSSA	MSSA	t4013	III
CV346	GCA_012650575.1	2013	Cape Verde	-	Human	MRSA	IVa (2B)	t12827	IV
CV188	GCA_012652815.1	2013	Cape Verde	-	Human	MRSA	IVa (2B)	t186	IV
CR100	GCA_027481345.1	2011	Japan	-	Animal	MSSA	MSSA	t186	IV
BU_W13_t1	GCA_001297395.1	2012	Ghana	-	Human	MRSA	IVa (2B)	t186	IV
BU_G0701_t5	GCA_001297415.1	2013	Ghana	-	Human	MRSA	IVa (2B)	t786	IV
JSNZ	GCA_003717315.1	2008	New Zealand	-	Animal	MSSA	MSSA	t729	IV
muCC88d	GCA_003717375.1	2012	Germany	-	Animal	MSSA	MSSA	t2311	IV
AA53	GCA_016621645.1	2015	Egypt	-	Human	MRSA	IVa (2B)	t786	IV
IHMA108	GCA_017699855.1	2016	USA	-	Human	MSSA	MSSA	ND	IV
MRSA457	GCA_900097295.1	2008	Tanzania	-	Human	MRSA	IVa (2B)	t690	IV
MRSA040T	GCA_900097475.1	2008	Tanzania	-	Human	MRSA	IVa (2B)	t729	IV
MRSA118T	GCA_900097525.1	2008	Tanzania	-	Human	MRSA	IVa (2B)	t690	IV
MRSA36	GCA_900097545.1	2008	Tanzania	-	Human	MRSA	IVa (2B)	t667	IV
MRSA280T	GCA_900097655.1	2008	Tanzania	-	Human	MRSA	IVa (2B)	t7237	IV
MRSA 138T	GCA_900097685.1	2008	Tanzania	-	Human	MRSA	IVa (2B)	t729	IV
3688STDY6124823	GCA_900125445.1	2015	Thailand	-	Human	MSSA	MSSA	t18388	IV
3688STDY6124871	GCA_900127915.1	2015	Thailand	-	Human	MSSA	MSSA	t3202	IV
3688STDY6124894	GCA_900127995.1	2015	Thailand	-	Human	MSSA	MSSA	t3202	IV
NRS265	GCA_903801165.1	2002	Switzerland	-	Human	MRSA	IVa (2B)	t786	IV
MOS39	GCA_903808275.1	2010	France	-	Human	MRSA	IVa (2B)	t729	IV
MOS374	GCA_903811605.1	2010	France	-	Human	MRSA	IVa (2B)	t729	IV
MOS393	GCA_903811785.1	2010	Israel	-	Human	MRSA	IVa (2B)	t786	IV
ITN082	ERR1143416	2011	Tanzania	-	Human	MRSA	IVa (2B)	t4333	IV
S_0065	ERR1040754	2011	United Kingdom	-	Human	MRSA	V (5C2&5)	t10954	IV
SRR3728391	SRR3728391	2012	United Kingdom	-	Human	MSSA	MSSA	t448	IV
S_1332	ERR2072597	2012	United Kingdom	-	Human	MRSA	IVa (2B)	t786	IV
S_0774	ERR2072499	2011	United Kingdom	-	Human	MSSA	MSSA	t1376	IV
ERR033595	ERR033595	2006	Sweden	-	Human	MSSA	MSSA	t13712	IV
S_0936	ERR1040998	2011	United Kingdom	-	Human	MRSA	IVa (2B)	t786	IV
S_0631	ERR1040903	2012	United Kingdom	-	Human	MRSA	IVa (2B)	t693	IV
S_0002	ERR1040735	2011	United Kingdom	-	Human	MSSA	MSSA	t786	IV
S_1498	ERR1041142	2011	United Kingdom	-	Human	MRSA	IVa (2B)	t186	IV
S_0108	ERR1040764	2011	United Kingdom	-	Human	MRSA	IVa (2B)	ND	IV
ITO044	ERR1143423	2011	Tanzania	-	Human	MRSA	IVa (2B)	t690	IV
AM492	ERR2541868	2013	Nigeria	-	Human	MRSA	IVa (2B)	t1603	IV
J009	GCA_024592975.1	2014	China	Jilin	Animal food	MSSA	MSSA	t4016	IV
M5979	GCA_026424895.1	2017	Denmark	-	Human	MRSA	IVa (2B)	t690	IV
M5952	GCA_026429335.1	2017	Denmark	-	Human	MRSA	IVa (2B)	t10653	IV
2012_796	GCA_026653675.1	2012	Cambodia	-	Human	MSSA	MSSA	t3202	IV
COP301	GCA_026658625.1	2008	Cambodia	-	Human	MSSA	MSSA	t729	IV
1900656827	GCA_026757795.1	2019	France	-	Human	MSSA	MSSA	t13451	IV
14-00410	GCA_026858395.1	2014	Germany	-	Human	MRSA	IVa (2B)	t186	IV
M8507	GCA_026976695.1	2020	Denmark	-	Human	MRSA	V (5C2&5)	t12988	IV
ND	GCA_027005135.1	2014	United Kingdom	-	Human	MSSA	MSSA	t8761	IV
ND	GCA_027007225.1	2014	United Kingdom	-	Human	MRSA	IVa (2B)	t730	IV
M7776	GCA_027092895.1	2019	Denmark	-	Human	MRSA	IVa (2B)	t5147	IV
2014_644_02	GCA_027476795.1	2014	Germany	-	Animal	MSSA	MSSA	t6728	IV
CR155	GCA_027477335.1	2004	USA	-	Animal	MSSA	MSSA	t186	IV
sh331195	GCA_027477695.1	2008	Germany	-	Human	MSSA	MSSA	t1322	IV
DKFZ 517	GCA_027478325.1	2008	Germany	-	Animal	MSSA	MSSA	t3202	IV
DKFZ 525	GCA_027478425.1	2008	Germany	-	Animal	MSSA	MSSA	t325	IV
DKFZ_2012_281_13	GCA_027479085.1	2012	Germany	-	Animal	MSSA	MSSA	t6728	IV
7549-02-01	GCA_027479965.1	2014	France	-	Animal	MSSA	MSSA	t786	IV
CR136	GCA_027480595.1	2004	Canada	-	Animal	MSSA	MSSA	t186	IV
CR047	GCA_027481925.1	2011	USA	-	Animal	MSSA	MSSA	t186	IV
CR077	GCA_027489755.1	2011	USA	-	Animal	MSSA	MSSA	t186	IV
sh05306	GCA_027491695.1	2009	Germany	-	Human	MSSA	MSSA	t15512	IV
RIVM_M048049	GCA_027628865.1	2019	Netherlands	-	Human	MRSA	IVa (2B)	t1951	IV
RIVM_M084320	GCA_027633605.1	2020	Netherlands	-	Human	MRSA	IVa (2B)	t1814	IV
RIVM_M084424	GCA_027634225.1	2020	Netherlands	-	Human	MRSA	IVa (2B)	t786	IV
RIVM_M084724	GCA_027650065.1	2020	Netherlands	-	Human	MRSA	IVa (2B)	t786	IV
RIVM_M037202	GCA_027654505.1	2016	Netherlands	-	Human	MRSA	IVc (2B)	t8193	IV
RIVM_M045837	GCA_027741345.1	2018	Netherlands	-	Human	MRSA	IVa (2B)	t086	IV
RIVM_M044766	GCA_027746845.1	2018	Netherlands	-	Human	MRSA	IVa (2B)	t3869	IV
RIVM_M087021	GCA_027758025.1	2020	Netherlands	-	Human	MRSA	IVa (2B)	t786	IV
RIVM_M087739	GCA_027762925.1	2021	Netherlands	-	Human	MRSA	IVa (2B)	t786	IV
RIVM_M086967	GCA_027793555.1	2020	Netherlands	-	Human	MRSA	IVa (2B)	t786	IV
RIVM_M041055	GCA_027819995.1	2017	Netherlands	-	Human	MRSA	IVa (2B)	t186	IV
M6600	GCA_027959625.1	2018	Denmark	-	Human	MRSA	IVc (2B)	t15523	IV
M7326	GCA_027962485.1	2018	Denmark	-	Human	MRSA	IVa (2B)	t5147	IV
M3115	GCA_028632125.1	2013	Denmark	-	Human	MRSA	IVa (2B)	t5147	IV
M5316	GCA_028638835.1	2016	Denmark	-	Human	MRSA	IVa (2B)	t5147	IV
RH181	GCA_028638875.1	2013	Denmark	-	Human	MRSA	IVa (2B)	t13023	IV
dd163	GCA_028666695.1	2016	Ghana	-	Human	MRSA	IVa (2B)	t186	IV
dd098	GCA_028666735.1	2016	Ghana	-	Human	MRSA	IVa (2B)	t1376	IV
dd300	GCA_028666795.1	2016	Ghana	-	Human	MRSA	IVa (2B)	t186	IV
dd156	GCA_028667525.1	2016	Ghana	-	Human	MRSA	IVa (2B)	t2815	IV
dd258	GCA_028667615.1	2016	Ghana	-	Human	MRSA	IVa (2B)	t1951	IV
dd091	GCA_028668695.1	2016	Ghana	-	Human	MRSA	IVa (2B)	t186	IV
WGS1068	GCA_028800045.1	2017	Ireland	-	Human	MRSA	IVa (2B)	t786	IV
DKFZ_2005_016_03	GCA_029682065.1	2005	Germany	-	Animal	MSSA	MSSA	t186	IV
ND	GCA_032031675.1	2014	Denmark	-	Human	MRSA	IVa (2B)	t786	IV
M3926	GCA_032032475.1	2014	Denmark	-	Human	MRSA	IVa (2B)	t5147	IV
M37.1	GCA_032468395.1	2022	Thailand	-	Animal	MSSA	MSSA	t3202	IV
A129	GCA_033495275.1	2018	China	Guangxi	Human	MSSA	MSSA	t4016	IV
SA0149	GCA_037404585.1	2022	Ghana	-	Human	MRSA	IVa (2B)	t1951	IV
FFDD-2385	GCA_963994395.1	2020	Tanzania	-	Human	MRSA	IVa (2B)	t13712	IV
SKLX58966	This study	2016	China	Ningxia	Human	MSSA	MSSA	t4016	IV
SKLX60801	This study	2017	China	Gansu	Human	MSSA	MSSA	t4016	IV
ERR554731	ERR554731	2004	USA	-	Human	MSSA	MSSA	t786	Singleton
P23	GCA_024178305.1	2016	Pakistan	-	Animal	MSSA	MSSA	t15367	Singleton
FFMG-609-05-21	GCA_963994885.1	2021	Tanzania	-	Human	MSSA	MSSA	t5917	Singleton
FFZB-200-C	GCA_963995185.1	2021	Tanzania	-	Human	MSSA	MSSA	t4333	Singleton
FFZB-79-B	GCA_963995335.1	2021	Tanzania	-	Human	MSSA	MSSA	t4333	Singleton
ND,not determined
