# Supplementary material for: Dissecting the genetic features and evolution of Staphylococcus aureus sequence type 88: a global perspective
Source: mSystems. 2024 Nov 12;9(12):e01142-24. doi: 10.1128/msystems.01142-24 (PMC11651095; doi:10.1128/msystems.01142-24)
Supplement: Table S2 — Antimicrobial susceptibility of 130 ST88 isolates from China. [file msystems.01142-24-s0008.xlsx]

## Sheet: Table S2
Table S2. Antimicrobial susceptibility of 130 ST88 isolates from China
Strain	OXA	PEN	GEN	AMK	ERY	CLI	RIF	TCY	TGC	SXT	CIP	LVX	MFX	LNZ	VAN	DAP
SKLX50714	R	R	S	S	R	S	S	S	S	S	S	S	S	S	S	S
SKLX50832	R	R	S	S	S	S	S	S	S	S	S	S	S	S	S	S
SKLX52179	R	R	S	S	R	S	S	S	S	S	S	S	S	S	S	S
SKLX58368	R	R	S	I	S	S	R	S	S	S	S	S	S	S	S	S
SKLX59891	R	R	S	I	I	S	S	S	S	S	S	S	S	S	S	S
SKLX61321	R	R	S	S	R	S	S	S	S	S	S	S	S	S	S	S
SKLX61370	R	R	S	S	R	S	S	S	S	S	S	S	S	S	S	S
SKLX63041	R	R	S	S	I	S	S	S	S	S	S	S	S	S	S	S
SKLX63045	R	R	S	S	I	S	S	S	S	S	S	S	S	S	S	S
SKLX63329	S	R	S	S	S	S	S	S	S	S	S	S	S	S	S	S
SKLX91455	R	R	S	S	I	S	S	S	S	S	S	S	S	S	S	S
SKLX91456	R	R	S	S	I	S	S	S	S	S	S	S	S	S	S	S
SKLX91461	R	R	S	S	I	S	S	S	S	S	S	S	S	S	S	S
SKLX97564	S	R	S	S	R	S	S	S	S	S	S	S	S	S	S	S
SKLX51800	R	R	S	S	R	S	S	S	S	S	S	S	S	S	S	S
SKLX57701	R	R	S	S	R	S	S	S	S	S	S	S	S	S	S	S
SKLX58663	R	R	S	S	R	S	S	S	S	S	S	S	S	S	S	S
SKLX110362	R	R	S	S	R	S	S	S	S	S	S	S	S	S	S	S
SKLX88955	R	R	S	S	R	S	S	S	S	S	S	S	S	S	S	S
SKLX50445	R	R	S	S	R	R	S	S	S	S	S	S	S	S	S	S
SKLX61912	R	R	S	S	R	S	S	S	S	S	S	S	S	S	S	S
SKLX81101	R	R	S	S	R	R	S	S	S	R	S	S	S	S	S	S
SKLX115137	R	R	S	S	R	R	S	R	S	S	S	S	S	S	S	S
SKLX16401	R	R	S	S	R	R	S	S	S	R	S	S	S	S	S	S
SKLX61826	R	R	S	S	I	S	S	S	S	S	S	S	S	S	S	S
SKLX74659	R	R	S	S	S	S	S	S	S	S	S	S	S	S	S	S
SKLX80737	S	R	R	S	R	S	S	S	S	S	R	R	I	S	S	S
SKLX98172	R	R	S	S	S	S	S	S	S	S	S	S	S	S	S	S
SKLX120267	R	R	R	S	R	R	S	S	S	S	R	S	S	S	S	S
SKLX120704	R	R	S	S	S	S	S	S	S	S	S	S	S	S	S	S
SKLX123887	R	R	S	S	R	S	S	S	S	S	S	S	S	S	S	S
SKLX125907	R	R	S	S	S	S	S	S	S	S	S	S	S	S	S	S
SKLX127262	R	R	S	S	S	S	S	S	S	S	S	S	S	S	S	S
SKLX127743	R	R	S	S	S	S	S	S	S	S	S	S	S	S	S	S
SKLX133570	R	R	S	S	S	S	S	S	S	S	S	S	S	S	S	S
SKLX134590	R	R	S	S	S	S	S	S	S	S	S	S	S	S	S	S
SKLX134988	R	R	S	S	S	S	S	S	S	S	S	S	S	S	S	S
SKLX107589	S	R	S	S	S	S	S	S	S	S	R	R	R	S	S	S
SKLX107690	S	R	S	S	S	S	S	S	S	S	S	S	S	S	S	S
SKLX108268	S	R	S	S	S	S	S	S	S	S	S	S	S	S	S	S
SKLX109324	S	R	S	S	S	S	S	S	S	R	S	S	S	S	S	S
SKLX109505	S	R	S	S	S	S	S	S	S	S	S	S	S	S	S	S
SKLX113471	S	R	S	S	R	S	S	S	S	S	S	S	S	S	S	S
SKLX115166	S	R	S	S	S	S	S	R	S	S	S	S	S	S	S	S
SKLX115355	S	R	S	S	S	S	S	R	S	S	S	S	S	S	S	S
SKLX119838	S	R	S	S	S	S	S	R	S	S	R	R	R	S	S	S
SKLX120151	S	R	S	S	R	R	S	R	S	S	R	R	R	S	S	S
SKLX120174	S	R	S	S	R	R	S	R	S	S	R	R	R	S	S	S
SKLX120657	S	R	S	S	S	S	S	R	S	S	S	S	S	S	S	S
SKLX121186	S	R	S	S	S	S	S	R	S	S	S	S	S	S	S	S
SKLX122172	S	R	S	S	S	S	S	R	S	S	S	S	S	S	S	S
SKLX125377	S	R	S	S	S	S	S	R	S	S	S	S	S	S	S	S
SKLX126052	S	R	S	S	R	R	S	S	S	S	S	S	S	S	S	S
SKLX127970	S	R	S	S	R	S	S	R	S	S	S	S	S	S	S	S
SKLX134813	S	R	S	S	S	S	S	R	S	S	S	S	S	S	S	S
SKLX136039	S	R	S	S	S	R	S	S	S	S	S	S	S	S	S	S
SKLX137287	S	R	S	S	R	R	S	R	S	S	S	S	S	S	S	S
SKLX139003	S	R	S	S	S	S	S	S	S	S	S	S	S	S	S	S
SKLX142364	S	R	S	S	R	R	S	S	S	S	S	S	S	S	S	S
SKLX144909	S	S	S	S	R	R	S	S	S	S	R	R	R	S	S	S
SKLX147642	S	S	S	S	S	S	S	S	S	S	S	S	S	S	S	S
SKLX37050	S	R	S	S	S	S	S	S	S	S	S	S	S	S	S	S
SKLX46601	S	R	S	S	S	S	S	S	S	S	S	S	S	S	S	S
SKLX50192	S	R	S	S	R	S	S	S	S	S	S	S	S	S	S	S
SKLX50638	S	R	S	S	R	S	S	S	S	S	S	S	S	S	S	S
SKLX50713	S	R	S	S	R	S	S	S	S	S	S	S	S	S	S	S
SKLX51496	S	R	S	S	R	S	S	S	S	S	S	S	S	S	S	S
SKLX54205	S	R	S	S	R	S	S	S	S	S	S	S	S	S	S	S
SKLX54346	S	R	S	S	S	S	S	S	S	S	S	S	S	S	S	S
SKLX54347	S	R	S	S	S	S	S	S	S	S	S	S	S	S	S	S
SKLX55000	S	R	S	S	S	S	S	S	S	S	S	S	S	S	S	S
SKLX55001	S	R	S	S	S	S	S	S	S	S	S	S	S	S	S	S
SKLX55372	S	R	S	S	R	S	S	S	S	S	S	S	S	S	S	S
SKLX56294	S	R	S	S	S	S	S	R	S	S	S	S	S	S	S	S
SKLX56708	S	R	S	S	R	S	S	S	S	S	S	S	S	S	S	S
SKLX58068	S	R	S	S	S	S	S	S	S	S	S	S	S	S	S	S
SKLX58070	S	R	S	S	S	S	S	S	S	S	S	S	S	S	S	S
SKLX58071	S	R	S	S	S	S	S	S	S	S	S	S	S	S	S	S
SKLX58349	S	R	S	S	S	S	S	S	S	S	S	S	S	S	S	S
SKLX58489	S	R	S	S	S	S	S	S	S	S	S	S	S	S	S	S
SKLX58887	S	R	S	S	S	S	S	R	S	S	R	S	R	S	S	S
SKLX58966	S	R	S	S	S	S	S	S	S	S	S	S	S	S	S	S
SKLX60481	S	R	S	S	R	S	S	R	S	S	S	S	S	S	S	S
SKLX60801	S	R	S	S	S	S	S	S	S	S	S	S	S	S	S	S
SKLX62386	S	R	S	S	S	S	S	R	S	S	S	S	S	S	S	S
SKLX62708	S	R	S	S	S	S	S	R	S	S	R	R	S	S	S	S
SKLX62958	S	R	S	S	S	S	S	R	S	S	R	R	S	S	S	S
SKLX62979	S	R	S	S	R	S	S	R	S	S	S	S	S	S	S	S
SKLX62985	S	R	S	S	R	S	S	R	S	S	S	S	S	S	S	S
SKLX63476	S	R	S	S	S	S	S	S	S	S	S	S	S	S	S	S
SKLX63504	S	R	R	S	R	R	S	S	S	S	S	S	S	S	S	S
SKLX63916	S	R	S	S	S	S	S	S	S	S	S	S	S	S	S	S
SKLX68686	S	S	S	S	S	S	S	S	S	S	S	S	S	S	S	S
SKLX79434	S	R	S	S	R	S	S	S	S	S	S	S	S	S	S	S
SKLX80978	S	R	S	S	R	S	S	S	S	S	S	S	S	S	S	S
SKLX80981	S	R	S	S	S	S	S	S	S	S	S	S	S	S	S	S
SKLX81050	S	R	S	R	R	S	S	S	S	S	S	S	S	S	S	S
SKLX81096	S	R	S	S	S	S	S	S	S	S	S	S	S	S	S	S
SKLX82831	S	R	S	S	S	S	S	R	S	S	S	S	S	S	S	S
SKLX86304	S	S	S	S	S	S	S	S	S	S	S	S	S	S	S	S
SKLX88631	S	R	S	S	R	S	S	R	S	S	S	S	S	S	S	S
SKLX89387	S	R	S	S	R	R	S	S	S	S	R	R	R	S	S	S
SKLX94721	S	R	S	S	R	R	S	S	S	S	S	S	S	S	S	S
SKLX94724	S	R	S	S	R	R	S	S	S	S	S	S	S	S	S	S
SKLX1060	S	R	S	S	S	S	S	S	S	S	S	S	S	S	S	S
SKLX1061	S	R	S	S	S	S	S	S	S	S	S	S	S	S	S	S
SKLX1241	S	R	S	S	S	S	S	S	S	S	S	S	S	S	S	S
SKLX1246	S	R	S	S	S	S	S	S	S	S	S	S	S	S	S	S
SKLX1609	S	R	S	S	S	S	S	S	S	S	S	S	S	S	S	S
SKLX1624	S	R	S	S	R	S	S	S	S	S	S	S	S	S	S	S
SKLX1773	S	R	S	S	S	S	S	S	S	S	S	S	S	S	S	S
SKLX2798	S	R	S	S	S	S	S	S	S	S	S	S	S	S	S	S
SKLX3341	S	R	S	S	R	S	S	S	S	S	S	S	S	S	S	S
SKLX4280	S	R	S	S	S	S	S	S	S	S	S	S	S	S	S	S
SKLX942	S	R	S	S	S	S	S	R	S	S	S	S	S	S	S	S
SKLX4651	R	R	S	S	S	S	S	S	S	S	S	S	S	S	S	S
SKLX16426	R	R	S	S	S	S	S	S	S	S	S	S	S	S	S	S
SKLX16806	R	R	S	S	R	S	S	S	S	S	S	S	S	S	S	S
SKLX17052	R	R	S	S	S	S	S	S	S	S	S	S	S	S	S	S
SKLX17512	R	R	S	S	R	S	S	S	S	S	S	S	S	S	S	S
SKLX17879	R	R	S	S	S	S	S	S	S	S	S	S	S	S	S	S
SKLX18477	S	R	S	S	S	S	S	S	S	S	S	S	S	S	S	S
SKLX30347	R	R	S	S	S	S	S	S	S	S	S	S	S	S	S	S
SKLX30790	R	R	S	S	S	S	S	S	S	S	S	S	S	S	S	S
SKLX34384	R	R	S	S	S	S	S	S	S	R	S	S	S	S	S	S
SKLX34991	R	R	S	S	R	S	S	S	S	S	S	S	S	S	S	S
SKLX37319	R	R	S	S	R	S	S	S	S	S	S	S	S	S	S	S
SKLX39462	R	R	S	S	S	S	S	S	S	S	S	S	S	S	S	S
SKLX40173	R	R	S	S	S	S	S	S	S	R	R	R	R	S	S	S
SKLX40266	R	R	S	S	S	S	S	S	S	R	R	R	R	S	S	S
