# Supplementary material for: Dissecting the genetic features and evolution of Staphylococcus aureus sequence type 88: a global perspective
Source: mSystems. 2024 Nov 12;9(12):e01142-24. doi: 10.1128/msystems.01142-24 (PMC11651095; doi:10.1128/msystems.01142-24)
Supplement: Table S3 — Clade-specific genes as identified by Scoary. [file msystems.01142-24-s0009.xlsx]

## Sheet: Sheet1
Table S3. Clade-specific genes as identified by Scoary
Clade	Gene	Annotation	Clade I (n=171)	Clade II (n=66)	Clade III (n=74)	Clade IV (n=89)	Sensitivity	Specificity	Odds_ratio	Naive_p	Bonferroni_p	Benjamini_H_p
II	group_1476	hypothetical protein	0	65	2	15	98.4848	93.5103	936.591	8.68398e-55	2.006e-51	2.006e-51
III	group_1617	hypothetical protein	2	2	72	13	97.2973	94.5619	626	8.52749e-60	1.96985e-56	9.84925e-57
	group_377	hypothetical protein	2	2	72	13	97.2973	94.5619	626	8.52749e-60	1.96985e-56	9.84925e-57
	group_1549	hypothetical protein	2	2	69	11	93.2432	95.4683	290.72	1.85835e-56	4.29279e-53	1.43093e-53
	group_330	hypothetical protein	7	2	71	15	95.9459	92.7492	302.736	4.38723e-54	1.01345e-50	2.53363e-51
	group_815	hypothetical protein	8	2	71	16	95.9459	92.145	277.628	6.16577e-53	1.42429e-49	2.84859e-50
	group_1259	hypothetical protein	2	3	72	29	97.2973	89.7281	314.471	1.28729e-50	2.97363e-47	4.95606e-48
	MW1895	Lysostaphin	3	1	66	14	89.1892	94.2598	135.474	4.86068e-49	1.12282e-45	1.60403e-46
	group_709	hypothetical protein	8	1	66	13	89.1892	93.0514	110.478	1.21258e-46	2.80107e-43	2.15467e-44
	MW1898	BIG2 domain-containing protein	8	1	66	13	89.1892	93.0514	110.478	1.21258e-46	2.80107e-43	2.15467e-44
	MW1906	Portal protein	8	1	66	13	89.1892	93.0514	110.478	1.21258e-46	2.80107e-43	2.15467e-44
	MW1910	HNHc domain-containing protein	8	1	66	13	89.1892	93.0514	110.478	1.21258e-46	2.80107e-43	2.15467e-44
	MW1905	Prohead protease	8	1	66	13	89.1892	93.0514	110.478	1.21258e-46	2.80107e-43	2.15467e-44
	MW1902	DNA packaging protein	8	1	66	14	89.1892	92.7492	105.531	4.43393e-46	1.02424e-42	4.26766e-44
	MW1908	Terminase large subunit	8	1	66	14	89.1892	92.7492	105.531	4.43393e-46	1.02424e-42	4.26766e-44
	MW1901	Phage head-tail joining protein	8	1	66	14	89.1892	92.7492	105.531	4.43393e-46	1.02424e-42	4.26766e-44
	group_757	hypothetical protein	8	1	66	14	89.1892	92.7492	105.531	4.43393e-46	1.02424e-42	4.26766e-44
	MW1909	Phage terminase small subunit	8	1	66	14	89.1892	92.7492	105.531	4.43393e-46	1.02424e-42	4.26766e-44
	MW1911	Nucleoside triphosphate pyrophosphohydrolase family protein	8	1	66	14	89.1892	92.7492	105.531	4.43393e-46	1.02424e-42	4.26766e-44
	MW1904	Capsid protein	8	1	66	14	89.1892	92.7492	105.531	4.43393e-46	1.02424e-42	4.26766e-44
	group_571	hypothetical protein	8	1	66	14	89.1892	92.7492	105.531	4.43393e-46	1.02424e-42	4.26766e-44
	group_534	hypothetical protein	8	1	66	14	89.1892	92.7492	105.531	4.43393e-46	1.02424e-42	4.26766e-44
	MW1899	Phi PVL orf 12-like protein	8	1	66	14	89.1892	92.7492	105.531	4.43393e-46	1.02424e-42	4.26766e-44
	MW1907	Phi PVL orf 3-like protein	8	1	65	14	87.8378	92.7492	92.3843	1.14318e-44	2.64074e-41	1.05629e-42
	group_1058	hypothetical protein	13	7	71	25	95.9459	86.1027	146.63	1.52856e-43	3.53098e-40	1.35807e-41
	group_1059	hypothetical protein	13	7	66	17	89.1892	88.8218	65.5541	9.52687e-40	2.20071e-36	7.33569e-38
	group_648	hypothetical protein	11	6	64	21	86.4865	88.5196	49.3474	1.03871e-36	2.39943e-33	4.9988e-35
	MW1932	Phage anti-repressor protein	25	3	70	46	94.5946	77.6435	60.777	1.22196e-32	2.82272e-29	5.53475e-31
IV	group_1457	hypothetical protein	2	2	3	67	75.2809	97.4684	117.25	9.42703e-48	2.17764e-44	1.08882e-44
