# Supplementary material for: Dissecting the genetic features and evolution of Staphylococcus aureus sequence type 88: a global perspective
Source: mSystems. 2024 Nov 12;9(12):e01142-24. doi: 10.1128/msystems.01142-24 (PMC11651095; doi:10.1128/msystems.01142-24)
Supplement: Table S4 — Clade-specific SNPs as identified by Scoary. [file msystems.01142-24-s0010.xlsx]

## Sheet: Sheet1
Table S4. Clade-specific SNPs as identified by Scoary
Clade	LOCUS_TAG	STRAND	NT_POS	AA_POS	Mutation	nt_effect	aa_effect	GENE	PRODUCT	Clade I (n=171)	Clade II (n=66)	Clade III (n=74)	Clade IV (n=89)	Sensitivity	Specificity	Odds_ratio	Naive_p	Bonferroni_p	Benjamini_H_p
I	BQ3358_RS00290	-	748/993	250/330	missense_variant	c.748A>C	p.Met250Leu	sirA	staphyloferrin B ABC transporter substrate-binding protein SirA	171	0	0	0	100	100	inf	4.13339e-119	7.63272e-115	5.08848e-116
	BQ3358_RS00645	-	628/1185	210/394	missense_variant	c.628C>T	p.Arg210Cys	rocD	ornithine--oxo-acid transaminase	171	0	0	0	100	100	inf	4.13339e-119	7.63272e-115	5.08848e-116
	BQ3358_RS01075	-	339/405	113/134	synonymous_variant	c.339T>C	p.Gly113Gly	rbsD	D-ribose pyranase	171	0	0	0	100	98.2906	inf	1.56048e-111	2.88157e-107	6.70134e-109
	BQ3358_RS01360	+	855/861	285/286	missense_variant	c.855G>T	p.Leu285Phe		ROK family protein	171	0	0	0	100	98.2906	inf	1.56048e-111	2.88157e-107	6.70134e-109
	BQ3358_RS02260	+	361/393	121/130	missense_variant	c.361G>A	p.Asp121Asn		septum formation initiator family protein	171	0	0	0	100	100	inf	4.13339e-119	7.63272e-115	5.08848e-116
	BQ3358_RS02640	-	791/1491	264/496	missense_variant	c.791T>C	p.Val264Ala		glycosyltransferase	171	0	0	0	100	98.2906	inf	1.56048e-111	2.88157e-107	6.70134e-109
	BQ3358_RS02690	+	738/1140	246/379	synonymous_variant	c.738G>A	p.Leu246Leu		thiolase family protein	171	0	0	0	100	98.2906	inf	1.56048e-111	2.88157e-107	6.70134e-109
	BQ3358_RS02745	-	406/753	136/250	synonymous_variant	c.406T>C	p.Leu136Leu		heme-dependent peroxidase	171	0	0	0	100	100	inf	4.13339e-119	7.63272e-115	5.08848e-116
	BQ3358_RS03200	+	263/645	88/214	missense_variant	c.263A>T	p.Tyr88Phe		Bax inhibitor-1 family protein	171	0	0	0	100	98.2906	inf	1.56048e-111	2.88157e-107	6.70134e-109
	BQ3358_RS03785	+	581/1011	194/336	missense_variant	c.581G>A	p.Gly194Asp	gap	type I glyceraldehyde-3-phosphate dehydrogenase	171	0	0	0	100	98.2906	inf	1.56048e-111	2.88157e-107	6.70134e-109
	BQ3358_RS05230	-	719/1401	240/466	missense_variant	c.719G>A	p.Ser240Asn		energy-coupling factor ABC transporter ATP-binding protein	171	0	0	0	100	98.2906	inf	1.56048e-111	2.88157e-107	6.70134e-109
	BQ3358_RS05260	+	290/543	97/180	missense_variant	c.290T>C	p.Leu97Pro		hypothetical protein	171	0	0	0	100	98.2906	inf	1.56048e-111	2.88157e-107	6.70134e-109
	BQ3358_RS05280	+	991/1362	331/453	missense_variant	c.991A>G	p.Ile331Val		cytochrome ubiquinol oxidase subunit I	171	0	0	0	100	100	inf	4.13339e-119	7.63272e-115	5.08848e-116
	BQ3358_RS06090	+	216/1368	72/455	synonymous_variant	c.216G>T	p.Gly72Gly	ffh	signal recognition particle protein	171	0	0	0	100	98.2906	inf	1.56048e-111	2.88157e-107	6.70134e-109
	BQ3358_RS07205	-	261/879	87/292	synonymous_variant	c.261A>G	p.Glu87Glu		5'-3' exonuclease	171	0	0	0	100	98.2906	inf	1.56048e-111	2.88157e-107	6.70134e-109
	BQ3358_RS07385	-	45/999	15/332	synonymous_variant	c.45C>A	p.Ala15Ala		NAD(P)H-dependent glycerol-3-phosphate dehydrogenase	171	0	0	0	100	100	inf	4.13339e-119	7.63272e-115	5.08848e-116
	BQ3358_RS07520	+	224/507	75/168	missense_variant	c.224A>T	p.Asn75Ile		DUF309 domain-containing protein	171	0	0	0	100	98.2906	inf	1.56048e-111	2.88157e-107	6.70134e-109
	BQ3358_RS07555	+	142/816	48/271	synonymous_variant	c.142C>T	p.Leu48Leu	proC	pyrroline-5-carboxylate reductase	171	0	0	0	100	98.2906	inf	1.56048e-111	2.88157e-107	6.70134e-109
	BQ3358_RS07580	-	524/1020	175/339	missense_variant	c.524C>T	p.Thr175Ile		LacI family DNA-binding transcriptional regulator	171	0	0	0	100	100	inf	4.13339e-119	7.63272e-115	5.08848e-116
	BQ3358_RS07620	-	136/438	46/145	missense_variant	c.136G>A	p.Val46Ile		BrxA/BrxB family bacilliredoxin	171	0	0	0	100	98.2906	inf	1.56048e-111	2.88157e-107	6.70134e-109
	BQ3358_RS08090	-	585/1011	195/336	synonymous_variant	c.585G>A	p.Ala195Ala		biotin-dependent carboxyltransferase family protein	171	0	0	0	100	98.2906	inf	1.56048e-111	2.88157e-107	6.70134e-109
	BQ3358_RS08110	-	1227/1269	409/422	synonymous_variant	c.1227C>T	p.Arg409Arg		U32 family peptidase	171	0	1	0	100	99.5726	inf	7.10943e-117	1.31283e-112	8.20517e-114
	BQ3358_RS08485	-	1207/2631	403/876	missense_variant	c.1207G>A	p.Asp403Asn	polA	DNA polymerase I	171	0	0	0	100	98.2906	inf	1.56048e-111	2.88157e-107	6.70134e-109
	BQ3358_RS08675	-	981/1131	327/376	synonymous_variant	c.981C>T	p.Asp327Asp		HAD family hydrolase	171	0	0	0	100	100	inf	4.13339e-119	7.63272e-115	5.08848e-116
	BQ3358_RS08735	+	248/1170	83/389	missense_variant	c.248A>G	p.Glu83Gly		acetoin utilization protein AcuC	171	0	0	0	100	100	inf	4.13339e-119	7.63272e-115	5.08848e-116
	BQ3358_RS08850	-	5198/6561	1733/2186	missense_variant	c.5198T>G	p.Val1733Gly	sasC	LPXTG-anchored repetitive surface protein SasC	171	0	0	0	100	98.2906	inf	1.56048e-111	2.88157e-107	6.70134e-109
	BQ3358_RS08860	-	546/2418	182/805	synonymous_variant	c.546A>T	p.Pro182Pro	leuS	leucine--tRNA ligase	171	0	0	0	100	100	inf	4.13339e-119	7.63272e-115	5.08848e-116
	BQ3358_RS09055	+	280/996	94/331	missense_variant	c.280G>A	p.Val94Ile		DUF4352 domain-containing protein	171	0	0	0	100	98.2906	inf	1.56048e-111	2.88157e-107	6.70134e-109
	BQ3358_RS09870	+	732/795	244/264	synonymous_variant	c.732G>A	p.Lys244Lys		prephenate dehydratase	171	0	0	0	100	100	inf	4.13339e-119	7.63272e-115	5.08848e-116
	BQ3358_RS10530	+	305/1005	102/334	missense_variant	c.305C>T	p.Ala102Val	ilvC	ketol-acid reductoisomerase	171	0	0	0	100	98.2906	inf	1.56048e-111	2.88157e-107	6.70134e-109
	BQ3358_RS10660	-	604/2028	202/675	missense_variant	c.604G>T	p.Ala202Ser	kdpB	potassium-transporting ATPase subunit KdpB	171	0	0	0	100	98.2906	inf	1.56048e-111	2.88157e-107	6.70134e-109
	BQ3358_RS12010	-	100/327	34/108	missense_variant	c.100G>T	p.Val34Phe		YnfA family protein	171	0	0	0	100	100	inf	4.13339e-119	7.63272e-115	5.08848e-116
	BQ3358_RS12230	+	1945/2106	649/701	missense_variant	c.1945A>T	p.Ile649Leu	rsp	AraC family transcriptional regulator Rsp	171	0	0	0	100	98.2906	inf	1.56048e-111	2.88157e-107	6.70134e-109
	BQ3358_RS12520	+	946/1143	316/380	missense_variant	c.946G>A	p.Ala316Thr		glycerate kinase	171	1	0	0	100	97.8632	inf	5.49288e-110	1.01431e-105	2.30526e-107
	BQ3358_RS12555	+	1732/2079	578/692	missense_variant	c.1732G>T	p.Asp578Tyr		sodium:proton antiporter	171	0	0	0	100	98.2906	inf	1.56048e-111	2.88157e-107	6.70134e-109
	BQ3358_RS12565	-	159/1830	53/609	synonymous_variant	c.159A>G	p.Ser53Ser		APC family permease	171	0	0	0	100	100	inf	4.13339e-119	7.63272e-115	5.08848e-116
	BQ3358_RS12935	-	80/417	27/138	missense_variant	c.80C>A	p.Ala27Glu		DUF2188 domain-containing protein	171	0	0	0	100	98.2906	inf	1.56048e-111	2.88157e-107	6.70134e-109
	BQ3358_RS13180	-	293/600	98/199	missense_variant	c.293G>A	p.Gly98Asp		sugar O-acetyltransferase	171	0	0	0	100	98.2906	inf	1.56048e-111	2.88157e-107	6.70134e-109
	BQ3358_RS13595	-	811/2001	271/666	missense_variant	c.811T>C	p.Phe271Leu		ABC transporter permease	171	0	0	0	100	100	inf	4.13339e-119	7.63272e-115	5.08848e-116
II	BQ3358_RS00825	+	462/756	154/251	synonymous_variant	c.462C>T	p.Ile154Ile	pflA	pyruvate formate lyase-activating protein	0	51	0	0	77.2727	100	inf	1.16695e-51	2.15488e-47	3.71531e-49
	BQ3358_RS00865	-	1831/2262	611/753	missense_variant	c.1831G>T	p.Ala611Ser		3-hydroxyacyl-CoA dehydrogenase/enoyl-CoA hydratase family protein	0	51	0	0	77.2727	100	inf	1.16695e-51	2.15488e-47	3.71531e-49
	BQ3358_RS00955	+	782/1260	261/419	missense_variant	c.782T>C	p.Met261Thr		PTS galactitol transporter subunit IIC	0	50	0	0	75.7576	100	inf	2.58916e-50	4.78114e-46	7.71152e-48
	BQ3358_RS01005	+	1168/1689	390/562	missense_variant	c.1168G>A	p.Val390Ile		CDP-glycerol glycerophosphotransferase family protein	0	66	0	0	100	100	inf	1.19981e-77	2.21557e-73	3.69262e-74
	BQ3358_RS01045	+	190/792	64/263	missense_variant	c.190G>A	p.Val64Ile		glucose PTS transporter subunit IIA	0	51	0	0	77.2727	100	inf	1.16695e-51	2.15488e-47	3.71531e-49
	BQ3358_RS01305	-	250/1308	84/435	missense_variant	c.250A>G	p.Ile84Val	brnQ	branched-chain amino acid transport system II carrier protein	0	51	0	0	77.2727	100	inf	1.16695e-51	2.15488e-47	3.71531e-49
	BQ3358_RS01355	-	723/882	241/293	synonymous_variant	c.723C>T	p.Asp241Asp		N-acetylneuraminate lyase	0	50	0	0	75.7576	100	inf	2.58916e-50	4.78114e-46	7.71152e-48
	BQ3358_RS01455	+	287/1356	96/451	missense_variant	c.287G>T	p.Ser96Ile	mepA	multidrug efflux MATE transporter MepA	0	51	0	0	77.2727	100	inf	1.16695e-51	2.15488e-47	3.71531e-49
	BQ3358_RS01485	-	379/996	127/331	missense_variant	c.379G>A	p.Val127Ile		YeiH family protein	0	51	0	0	77.2727	100	inf	1.16695e-51	2.15488e-47	3.71531e-49
	BQ3358_RS01485	-	206/996	69/331	missense_variant	c.206T>C	p.Leu69Ser		YeiH family protein	0	51	0	0	77.2727	100	inf	1.16695e-51	2.15488e-47	3.71531e-49
	BQ3358_RS01585	-	478/1104	160/367	missense_variant	c.478G>C	p.Ala160Pro		aminotransferase class I/II-fold pyridoxal phosphate-dependent enzyme	0	51	0	0	77.2727	100	inf	1.16695e-51	2.15488e-47	3.71531e-49
	BQ3358_RS01990	+	79/843	27/280	missense_variant	c.79A>C	p.Thr27Pro	gmpC	dipeptide ABC transporter glycylmethionine-binding lipoprotein	0	51	0	0	77.2727	100	inf	1.16695e-51	2.15488e-47	3.71531e-49
	BQ3358_RS02560	-	533/1176	178/391	missense_variant	c.533G>A	p.Gly178Glu		M20 family metallopeptidase	0	51	0	0	77.2727	100	inf	1.16695e-51	2.15488e-47	3.71531e-49
	BQ3358_RS02690	+	585/1140	195/379	missense_variant	c.585A>T	p.Leu195Phe		thiolase family protein	0	51	0	0	77.2727	100	inf	1.16695e-51	2.15488e-47	3.71531e-49
	BQ3358_RS02995	+	116/1497	39/498	missense_variant	c.116C>T	p.Thr39Ile	mnhD2	Na+/H+ antiporter Mnh2 subunit D	0	51	0	0	77.2727	100	inf	1.16695e-51	2.15488e-47	3.71531e-49
	BQ3358_RS03105	+	880/1005	294/334	missense_variant	c.880A>G	p.Ile294Val		iron ABC transporter permease	0	51	0	0	77.2727	100	inf	1.16695e-51	2.15488e-47	3.71531e-49
	BQ3358_RS03390	+	231/1350	77/449	synonymous_variant	c.231T>A	p.Gly77Gly		hemolysin family protein	0	51	0	0	77.2727	100	inf	1.16695e-51	2.15488e-47	3.71531e-49
	BQ3358_RS03585	-	157/315	53/104	missense_variant	c.157T>G	p.Trp53Gly		CHY zinc finger protein	0	51	0	0	77.2727	100	inf	1.16695e-51	2.15488e-47	3.71531e-49
	BQ3358_RS03685	+	700/840	234/279	missense_variant	c.700G>C	p.Gly234Arg		CHAP domain-containing protein	0	51	0	0	77.2727	100	inf	1.16695e-51	2.15488e-47	3.71531e-49
	BQ3358_RS04395	+	478/822	160/273	missense_variant	c.478G>T	p.Val160Leu		MetQ/NlpA family ABC transporter substrate-binding protein	0	51	0	0	77.2727	100	inf	1.16695e-51	2.15488e-47	3.71531e-49
	BQ3358_RS04470	+	1225/1320	409/439	missense_variant	c.1225G>A	p.Gly409Ser		bifunctional metallophosphatase/5'-nucleotidase	0	51	0	0	77.2727	100	inf	1.16695e-51	2.15488e-47	3.71531e-49
	BQ3358_RS04570	+	313/1317	105/438	missense_variant	c.313A>T	p.Ile105Leu		Na+/H+ antiporter family protein	0	51	0	0	77.2727	100	inf	1.16695e-51	2.15488e-47	3.71531e-49
	BQ3358_RS04685	+	1251/3477	417/1158	synonymous_variant	c.1251A>G	p.Val417Val	addB	helicase-exonuclease AddAB subunit AddB	0	51	0	0	77.2727	100	inf	1.16695e-51	2.15488e-47	3.71531e-49
	BQ3358_RS05270	+	719/1719	240/572	missense_variant	c.719C>T	p.Ala240Val	ptsP	phosphoenolpyruvate--protein phosphotransferase	0	51	0	0	77.2727	100	inf	1.16695e-51	2.15488e-47	3.71531e-49
	BQ3358_RS05280	+	70/1362	24/453	missense_variant	c.70A>G	p.Ile24Val		cytochrome ubiquinol oxidase subunit I	0	66	0	0	100	100	inf	1.19981e-77	2.21557e-73	3.69262e-74
	BQ3358_RS05320	+	181/627	61/208	missense_variant	c.181T>A	p.Leu61Ile		YkyA family protein	0	51	0	0	77.2727	100	inf	1.16695e-51	2.15488e-47	3.71531e-49
	BQ3358_RS05385	-	171/1353	57/450	missense_variant	c.171G>A	p.Met57Ile		Nramp family divalent metal transporter	0	51	0	0	77.2727	100	inf	1.16695e-51	2.15488e-47	3.71531e-49
	BQ3358_RS05720	-	99/726	33/241	synonymous_variant	c.99A>T	p.Ser33Ser		superantigen-like protein SSL13	0	51	0	0	77.2727	100	inf	1.16695e-51	2.15488e-47	3.71531e-49
	BQ3358_RS06090	+	1186/1368	396/455	missense_variant	c.1186G>A	p.Val396Ile	ffh	signal recognition particle protein	0	51	0	0	77.2727	100	inf	1.16695e-51	2.15488e-47	3.71531e-49
	BQ3358_RS06155	+	619/873	207/290	missense_variant	c.619C>T	p.Pro207Ser	dprA	DNA-processing protein DprA	0	51	0	0	77.2727	100	inf	1.16695e-51	2.15488e-47	3.71531e-49
	BQ3358_RS06870	-	151/474	51/157	missense_variant	c.151A>C	p.Ile51Leu		SWIM zinc finger domain-containing protein	0	66	0	0	100	100	inf	1.19981e-77	2.21557e-73	3.69262e-74
	BQ3358_RS07440	-	544/1380	182/459	missense_variant	c.544G>A	p.Glu182Lys		ATP-dependent DNA helicase	0	51	0	0	77.2727	100	inf	1.16695e-51	2.15488e-47	3.71531e-49
	BQ3358_RS07595	-	1146/1218	382/405	synonymous_variant	c.1146C>T	p.Ile382Ile		MFS transporter	0	51	0	0	77.2727	100	inf	1.16695e-51	2.15488e-47	3.71531e-49
	BQ3358_RS07720	-	1361/1473	454/490	missense_variant	c.1361A>C	p.Asp454Ala	gcvPB	aminomethyl-transferring glycine dehydrogenase subunit GcvPB	0	51	0	0	77.2727	100	inf	1.16695e-51	2.15488e-47	3.71531e-49
	BQ3358_RS07785	-	407/987	136/328	missense_variant	c.407T>C	p.Val136Ala		ROK family glucokinase	0	51	0	0	77.2727	100	inf	1.16695e-51	2.15488e-47	3.71531e-49
	BQ3358_RS08080	-	902/1362	301/453	missense_variant	c.902G>A	p.Arg301Gln		acetyl-CoA carboxylase biotin carboxylase subunit	0	66	0	0	100	100	inf	1.19981e-77	2.21557e-73	3.69262e-74
	BQ3358_RS08540	-	737/858	246/285	missense_variant	c.737A>G	p.Asp246Gly	accD	acetyl-CoA carboxylase, carboxyltransferase subunit beta	0	51	0	0	77.2727	100	inf	1.16695e-51	2.15488e-47	3.71531e-49
	BQ3358_RS08630	-	1248/1695	416/564	synonymous_variant	c.1248A>T	p.Ala416Ala	ezrA	septation ring formation regulator EzrA	0	51	0	0	77.2727	100	inf	1.16695e-51	2.15488e-47	3.71531e-49
	BQ3358_RS08675	-	363/1131	121/376	missense_variant	c.363C>G	p.Asn121Lys		HAD family hydrolase	0	50	0	0	75.7576	100	inf	2.58916e-50	4.78114e-46	7.71152e-48
	BQ3358_RS08775	-	2230/3825	744/1274	missense_variant	c.2230G>A	p.Asp744Asn		DNA translocase FtsK	0	51	0	0	77.2727	100	inf	1.16695e-51	2.15488e-47	3.71531e-49
	BQ3358_RS08775	-	363/3825	121/1274	synonymous_variant	c.363A>G	p.Ser121Ser		DNA translocase FtsK	0	50	0	0	75.7576	100	inf	2.58916e-50	4.78114e-46	7.71152e-48
	BQ3358_RS08850	-	6306/6561	2102/2186	synonymous_variant	c.6306G>A	p.Thr2102Thr	sasC	LPXTG-anchored repetitive surface protein SasC	0	51	0	0	77.2727	100	inf	1.16695e-51	2.15488e-47	3.71531e-49
	BQ3358_RS08910	-	1065/1182	355/393	synonymous_variant	c.1065G>A	p.Glu355Glu	ribB	3,4-dihydroxy-2-butanone-4-phosphate synthase	0	51	0	0	77.2727	100	inf	1.16695e-51	2.15488e-47	3.71531e-49
	BQ3358_RS08960	-	261/444	87/147	synonymous_variant	c.261G>T	p.Gly87Gly		hypothetical protein	0	51	0	0	77.2727	100	inf	1.16695e-51	2.15488e-47	3.71531e-49
	BQ3358_RS09030	+	59/258	20/85	missense_variant	c.59C>A	p.Thr20Asn	yidD	membrane protein insertion efficiency factor YidD	0	51	0	0	77.2727	100	inf	1.16695e-51	2.15488e-47	3.71531e-49
	BQ3358_RS09040	-	594/1479	198/492	synonymous_variant	c.594A>G	p.Gly198Gly	menE	o-succinylbenzoate--CoA ligase	0	51	0	0	77.2727	100	inf	1.16695e-51	2.15488e-47	3.71531e-49
	BQ3358_RS09205	-	749/984	250/327	missense_variant	c.749A>G	p.Glu250Gly	lukD	bi-component leukocidin LukED subunit D	0	51	0	0	77.2727	100	inf	1.16695e-51	2.15488e-47	3.71531e-49
	BQ3358_RS09595	-	1613/1737	538/578	missense_variant	c.1613C>T	p.Thr538Ile		SAV1866 family putative multidrug efflux ABC transporter	0	51	0	0	77.2727	100	inf	1.16695e-51	2.15488e-47	3.71531e-49
	BQ3358_RS11450	-	162/360	54/119	synonymous_variant	c.162T>C	p.Ala54Ala	rplR	50S ribosomal protein L18	0	66	0	0	100	100	inf	1.19981e-77	2.21557e-73	3.69262e-74
	BQ3358_RS11745	+	1291/1716	431/571	missense_variant	c.1291G>T	p.Gly431Cys	ureC	urease subunit alpha	0	51	0	0	77.2727	100	inf	1.16695e-51	2.15488e-47	3.71531e-49
	BQ3358_RS12725	-	497/819	166/272	missense_variant	c.497T>C	p.Val166Ala	cntL	D-histidine (S)-2-aminobutanoyltransferase CntL	0	51	0	0	77.2727	100	inf	1.16695e-51	2.15488e-47	3.71531e-49
	BQ3358_RS13135	-	517/522	173/173	missense_variant	c.517C>A	p.Pro173Thr		methylated-DNA--[protein]-cysteine S-methyltransferase	0	51	0	0	77.2727	100	inf	1.16695e-51	2.15488e-47	3.71531e-49
	BQ3358_RS13190	+	1696/2409	566/802	missense_variant	c.1696C>T	p.His566Tyr		heavy metal translocating P-type ATPase	0	51	0	0	77.2727	100	inf	1.16695e-51	2.15488e-47	3.71531e-49
	BQ3358_RS13565	-	513/1881	171/626	synonymous_variant	c.513G>A	p.Val171Val		assimilatory sulfite reductase (NADPH) flavoprotein subunit	0	51	0	0	77.2727	100	inf	1.16695e-51	2.15488e-47	3.71531e-49
IV	BQ3358_RS00940	+	1417/2097	473/698	missense_variant	c.1417C>A	p.Gln473Lys		BglG family transcription antiterminator	0	0	0	74	83.1461	100	inf	1.7337e-66	3.20145e-62	1.77858e-63
	BQ3358_RS00940	+	2046/2097	682/698	missense_variant	c.2046A>T	p.Leu682Phe		BglG family transcription antiterminator	0	0	0	74	83.1461	100	inf	1.7337e-66	3.20145e-62	1.77858e-63
	BQ3358_RS01340	+	99/924	33/307	synonymous_variant	c.99A>G	p.Ser33Ser		pseudouridine-5'-phosphate glycosidase	0	11	0	74	83.1461	96.519	136.788	2.21895e-53	4.09752e-49	2.15659e-50
	BQ3358_RS02035	+	1205/1464	402/487	missense_variant	c.1205A>T	p.Glu402Val		glutamate synthase subunit beta	0	0	0	74	83.1461	100	inf	1.7337e-66	3.20145e-62	1.77858e-63
	BQ3358_RS02255	+	196/264	66/87	missense_variant	c.196C>T	p.His66Tyr		RNA-binding S4 domain-containing protein	0	0	0	89	100	100	inf	4.98743e-92	9.20979e-88	4.6049e-88
	BQ3358_RS02475	+	115/747	39/248	missense_variant	c.115A>G	p.Ile39Val	rlmB	23S rRNA (guanosine(2251)-2'-O)-methyltransferase RlmB	0	0	0	74	83.1461	100	inf	1.7337e-66	3.20145e-62	1.77858e-63
	BQ3358_RS02640	-	1366/1491	456/496	missense_variant	c.1366G>T	p.Val456Leu		glycosyltransferase	0	0	0	89	100	99.6835	inf	4.48869e-90	8.28881e-86	2.76294e-86
	BQ3358_RS04515	+	1454/1458	485/485	missense_variant	c.1454G>T	p.Gly485Val	dltA	D-alanine--poly(phosphoribitol) ligase subunit DltA	0	0	0	74	83.1461	100	inf	1.7337e-66	3.20145e-62	1.77858e-63
	BQ3358_RS05560	+	727/1059	243/352	missense_variant	c.727G>T	p.Ala243Ser	pheS	phenylalanine--tRNA ligase subunit alpha	0	0	0	74	83.1461	100	inf	1.7337e-66	3.20145e-62	1.77858e-63
	BQ3358_RS06230	+	264/1287	88/428	synonymous_variant	c.264T>C	p.Ile88Ile	rseP	RIP metalloprotease RseP	0	0	0	74	83.1461	100	inf	1.7337e-66	3.20145e-62	1.77858e-63
	BQ3358_RS06905	+	1417/1815	473/604	missense_variant	c.1417G>A	p.Asp473Asn	pepF	oligoendopeptidase F	0	0	0	74	83.1461	100	inf	1.7337e-66	3.20145e-62	1.77858e-63
	BQ3358_RS07060	-	341/2799	114/932	missense_variant	c.341C>T	p.Thr114Ile		2-oxoglutarate dehydrogenase E1 component	0	0	0	74	83.1461	100	inf	1.7337e-66	3.20145e-62	1.77858e-63
	BQ3358_RS07355	-	310/450	104/149	missense_variant	c.310G>T	p.Asp104Tyr	ndk	nucleoside-diphosphate kinase	0	0	0	74	83.1461	100	inf	1.7337e-66	3.20145e-62	1.77858e-63
	BQ3358_RS08500	-	139/705	47/234	missense_variant	c.139C>T	p.Pro47Ser		response regulator transcription factor	0	0	0	74	83.1461	100	inf	1.7337e-66	3.20145e-62	1.77858e-63
	BQ3358_RS09990	+	958/1287	320/428	missense_variant	c.958G>T	p.Val320Leu		aminotransferase class I/II-fold pyridoxal phosphate-dependent enzyme	0	0	0	74	83.1461	100	inf	1.7337e-66	3.20145e-62	1.77858e-63
	BQ3358_RS11930	-	475/1605	159/534	synonymous_variant	c.475C>A	p.Arg159Arg		alpha-glucoside-specific PTS transporter subunit IIBC	0	0	0	74	83.1461	100	inf	1.7337e-66	3.20145e-62	1.77858e-63
	BQ3358_RS13430	+	87/1449	29/482	synonymous_variant	c.87G>A	p.Arg29Arg		amino acid permease	0	0	0	89	100	100	inf	4.98743e-92	9.20979e-88	4.6049e-88
